# Supplementary material for: Combination of T cell-redirecting bispecific antibody ERY974 and chemotherapy reciprocally enhances efficacy against non-inflamed tumours
Source: Nat Commun. 2022 Sep 7;13:5265. doi: 10.1038/s41467-022-32952-3 (PMC9452528; doi:10.1038/s41467-022-32952-3)
Supplement: Supplementary file 4 — Source Data [file 41467_2022_32952_MOESM4_ESM.xlsx]

## Sheet: Fig.1a
Cell	Ab	FITC-A Mean	X:Log(FITC-A Mean)	Y:Log(ABC)	ABC	ABC-control
PC-10	mIgG2a(control)	310	2.49136	3.65109	4478.04
	mGC33	4650	3.66745	4.88492	76722.9	72244.8
NCI-H446	mIgG2a(control)	71	1.85126	2.97956	954.015
	mGC33	4411	3.64454	4.86088	72591.2	71637.2
Cell	Ab	FITC-A Mean	X:Log(FITC-A Mean)	Y:Log(ABC)	ABC	ABC-control
MKN-45	mIgG2a(control)	121	2.08279	3.24256	1748.08
	mGC33	433	2.63649	3.82018	6609.74	4861.66
MKN-74	mIgG2a(control)	123	2.08991	3.24999	1778.23
	mGC33	285	2.45484	3.63069	4272.62	2494.38

## Sheet: Fig.1b
PC10
Tumor Vol. Change		(mm3)
YA117017huNOG PC10ERY+ pacli
Days after inoculation	28	32	36	39	44	49	56	63
Vehicle	187	233	305	377	479	621	1085	1483
	196	258	293	313	467	647	1124	1649
	234	299	338	372	696	893	1412	1874
	261	279	355	470	545	767	986	1722
No.1	290	349	372	407	519
Mean	233.6	283.6	332.6	387.8	541.2	732	1151.75	1682
SD	43.3509	44.0204	33.216	57.1988	91.9848	124.756	182.965	162.434
ERY	177	179	117	49	85	95	122	139
	206	173	120	92	104	108	98	130
	238	203	167	132	116	117	124	119
	278	304	228	196	228	154	101	95
No.2	287	285	257	227	270	378	397	306
Mean	237.2	228.8	177.8	139.2	160.6	170.4	168.4	157.8
SD	46.7515	61.3857	63.1403	73.0596	82.7937	118.107	128.337	84.4672
NCI-H446
Tumor Vol. Change
YA117015H446 huNOG weekly pacli interval
	Day0/Sep.19.2017	Day3/Sep.22.2017	Day7/Sep.26.2017	Day10/Sep.29.2017	Day14/Oct.3.2017
Days after inoculation	15	18	22	25	29
control	198	279	486	689	1156
	208	329	603	923	1365
	229	387	592	843	1516
	247	419	799	1154	2149
No.1	293	558	989	1600	2663
Mean	235	394.4	693.8	1041.8	1769.8
SD	37.5566	106.089	199.999	354.358	621.817
ERY	206	325	461	568	1034
	214	308	364	396	702
	231	275	285	411	559
	245	410	570	889	1558
No.6	263	372	558	828	1207
Mean	231.8	338	447.6	618.4	1012
SD	23.0803	53.3339	123.265	230.311	399.354
MKN74
YA115004MKN74 huNOG biomarker
Days after inoculation		29	33	36	40	44	48	54	61
PBS		138	231	377	494	588	691	803	975
		184	207	235	245	268	272	292	305
		201	222	255	296	296	301	335	318
		211	259	388	437	647	773	894	928
No.1		215	242	272	301	296	290	307	320
Mean		189.8	232.2	305.4	354.6	419	465.4	526.2	569.2
SD		31.3321	19.7155	71.6959	105.524	182.759	245.311	296.374	349.433
ERY		161	215	136	53	55	82	49	80
		171	162	121	69	65	56	53	52
		186	121	81
		209	209	155	103	114	94	76	61
No.2		224	218	125	67	66	45	33	35
Mean		190.2	185	123.6	73	75	69.25	52.75	57
SD		26.1477	42.3969	27.2176	21.2289	26.4701	22.6477	17.7459	18.7439
MKN74
Tumor Vol. Change
YA115003MKN45-huNOG biomarker
Days after inoculation		Day0/Feb.19.2015	Day4/Feb.23.2015	Day7/Feb.26.2015	Day11/Mar.2.2015	Day15/Mar.6.2015	Day19/Mar.10.2015	Day25/Mar.16.2015	Day32/Mar.23.2015	Day39/Mar.30.2015
		13	17	20	24	28	32	38	45	52
PBS		184	325	392	495	665	836	1079	1194	1587
		203	424	503	611	764	952	1103	1371	1607
		205	304	376	490	574	655	853	966	1256
		229	335	470	618	772	838	1054	1122	1183
No.1		254	482	591	822	1089	1210	1403	1811	2122
Mean		215	374	466.4	607.2	772.8	898.2	1098.4	1292.8	1551
SD		27.0278	75.8057	87.4431	134.717	194.424	204.177	197.086	324.183	371.794
ERY		186	274	303	310	355	458	564	680	1008
		198	310	410	366	482	476	603	706	1053
		212	341	430	422	482	666	772	1123	1294
		234	290	365	363	348	363	489	627	897
No.2		242	376	459	388	413	532	695	832	1020
Mean		214.4	318.2	393.4	369.8	416	499	624.6	793.6	1054.4
SD		23.5966	40.8558	61.027	40.9048	65.3185	111.45	110.916	198.943	146.22

## Sheet: Fig.1c
RNAseq: Expression of human PTPRC and mouse PTPRC
	Row.names	File.Name	cell	Treatment	human PTPRC	mouse Ptprc
1	C3YKEACXX_PR0158_13A04_H1_L004	C3YKEACXX_PR0158_13A04_H1_L004	PC-10	Baseline	3.93546	5.74093
2	C3YKEACXX_PR0158_14A05_H1_L004	C3YKEACXX_PR0158_14A05_H1_L004	PC-10	Baseline	3.07724	5.98596
3	C3YKEACXX_PR0158_15A07_H1_L004	C3YKEACXX_PR0158_15A07_H1_L004	PC-10	Baseline	3.04963	6.10706
7	C3YKEACXX_PR0158_19A14_H1_L005	C3YKEACXX_PR0158_19A14_H1_L005	NCI-H446	Baseline	0.263034	5.38647
8	C3YKEACXX_PR0158_20A18_H1_L005	C3YKEACXX_PR0158_20A18_H1_L005	NCI-H446	Baseline	0.321928	5.50494
9	C3YKEACXX_PR0158_21A03_H1_L006	C3YKEACXX_PR0158_21A03_H1_L006	NCI-H446	Baseline	0.344828	5.478
13	C6AB4ANXX_PR0328_14A02_H1_L008	C6AB4ANXX_PR0328_14A02_H1_L008	MKN74	Baseline	3.01614	5.86146
14	C6AB4ANXX_PR0328_15A03_H1_L008	C6AB4ANXX_PR0328_15A03_H1_L008	MKN74	Baseline	3.19535	5.71836
15	C6AB4ANXX_PR0328_16A06_H1_L008	C6AB4ANXX_PR0328_16A06_H1_L008	MKN74	Baseline	2.40871	5.80219
19	C6ADPANXX_PR0328_01A02_H1_L007	C6ADPANXX_PR0328_01A02_H1_L007	MKN45	Baseline	0.333424	3.79701
20	C6ADPANXX_PR0328_02A03_H1_L007	C6ADPANXX_PR0328_02A03_H1_L007	MKN45	Baseline	0.344828	5.33842
21	C6ADPANXX_PR0328_03A06_H1_L007	C6ADPANXX_PR0328_03A06_H1_L007	MKN45	Baseline	1.07039	4.84097

## Sheet: Fig.2a
NCI-H446/T cell injetced model
Tumor Vol. Change		(mm3)
YA115037H446 Tcellinjection chemo combi
days after inoculation	14	18	21	25	29	32	37	40	43	48	53	57	62	68	76
Vehicle	144	196	466	704	1095	1591
	148	213	308	539	881	1362
	163	299	459	863	1865	2317
	177	228	318	483	897	1284
No.1	207	361	603	1135	2183	2834
Mean	167.8	259.4	430.8	744.8	1384.2	1877.6
SD	25.5088	69.0094	121.954	264	600.721	672.331
ERY	143	308	160	143	132	148	148
	154	307	369	546	946	1274	2165
	164	226	211	217	396	493	725
	173	333	211	293	389	619	916
No.2	250	410	167	111	79	91	112
Mean	176.8	316.8	223.6	262	388.4	525	813.2
SD	42.4229	65.8916	84.716	173.64	343.673	474.696	833.649
ERY+pacli	135	150	125	138	57	73	63	76	73	49	41	28	34	27	33
	151	166	115	121	35	22	0	0	0	0	0	0	0	0	0
	160	164	115	104	53	54	37	21	0	0	0	0	0	20	30
	188	152	121	70	48	90	0	0	0	0	0	0	0	0	0
No.5	250	192	105	91	54	44	0	0	0	0	0	0	0	0	0
Mean	176.8	164.8	116.2	104.8	49.4	56.6	20	19.4	14.6	9.8	8.2	5.6	6.8	9.4	12.6
SD	45.2184	16.769	7.56307	26.3002	8.67756	26.2069	28.8877	32.9211	32.6466	21.9135	18.3358	12.522	15.2053	13.1072	17.2858
pacli	137	121	123	117	133	125	127	161	300	645	1139	1551	1992
	150	131	108	98	80	99	168	180	209	335	630	955	1600
	157	139	100	147	137	150	169	295	437	679	1184	1833	3303
	193	197	129	125	89	113	117	193	289	492	734	1054	1459
No.8	201	171	123	89	83	100	132	136	198	296	422	670	1041
Mean	167.6	151.8	116.6	115.2	104.4	117.4	142.6	193	286.6	489.4	821.8	1212.6	1879
SD	27.9249	31.4516	12.0955	22.8736	28.1567	21.1021	24.2549	60.9221	95.7565	174.219	330.205	470.462	865.597

## Sheet: Fig2b
NCI-H446/huNOG
Tumor Vol. Change		(mm3)
YA116006H446+chemo_huNOG
days after inoculation	17	20	25	28	32	35	39	42	45	49	54	61	66
Vehicle	176	310	496	645	1167	1544
	198	342	622	888	1558	2474
	218	320	786	1238	1983	2755
	236	303	529	1030	1595	2442
No.1	254	410	774	1191	1777	2376
Mean	216.4	337	641.4	998.4	1616	2318.2
SD	30.705	43.382	134.762	241.133	302.496	456.377
ERY	154	126	77	52	57	74	62
	195	383	393	606	928	1324	1530
	229	403	550	838	1112	1504	1855
	240	414	199	166	70	74	75
No.2	253	385	499	595	878	1078	1553
Mean	214.2	342.2	343.6	451.4	609	810.8	1015
SD	39.9462	121.543	200.733	329.756	505.558	689.392	873.51
ERY+pacli	152	149	23	9	20	20	0	0	0	0	0	0	0
	205	179	53	27	24	19	16	0	0	0	0	0	0
	213	329	42	0	17	0	0	0	0	0	0	0	0
	242	228	89	23	35	27	0	0	0	0	0	0	0
No.4	248	337	75	29	0	0
Mean	212	244.4	56.4	17.6	19.2	13.2	4	0	0	0	0	0	0
SD	38.2296	85.7018	26.1878	12.5618	12.7161	12.4378	8	0	0	0	0	0	0
pacli	109	147	48	53	54	94	104
	207	194	83	76	73	81	130
	232	208	43	53	21	53	27
	243	304	420	619	927	1352	2063
No.6	249	261	106	67	49	46	40
Mean	208	222.8	140	173.6	224.8	325.2	472.8
SD	57.6281	60.9237	158.649	249.178	392.982	574.337	889.988

## Sheet: Fig.2c
NCI-H446/T cell injetced model
Tumor Vol. Change		(mm3)
YA115037H446 Tcellinjection chemo combi
days after inoculation	14	18	21	25	29	32	37	40	43	48	53	57	62	68	76
Vehicle	144	196	466	704	1095	1591
	148	213	308	539	881	1362
	163	299	459	863	1865	2317
	177	228	318	483	897	1284
No.1	207	361	603	1135	2183	2834
Mean	167.8	259.4	430.8	744.8	1384.2	1877.6
SD	25.5088	69.0094	121.954	264	600.721	672.331
ERY	143	308	160	143	132	148	148
	154	307	369	546	946	1274	2165
	164	226	211	217	396	493	725
	173	333	211	293	389	619	916
No.2	250	410	167	111	79	91	112
Mean	176.8	316.8	223.6	262	388.4	525	813.2
SD	42.4229	65.8916	84.716	173.64	343.673	474.696	833.649
ERY+cis	139	151	110	69	40	78	42	75	66	51	83	55	0	76	35
	146	189	88	75	51	76	81	70	44	50	58
	171	200	93	85	53	77	0	0	0	0	0	0	0	0	0
	184	227	61	32	0	0	0	0	0	0	0	0	0	0	0
No.4	198	266	112	79	42	59	57	28	18	0	0	0	25	20	35
Mean	167.6	206.6	92.8	68	37.2	58	36	34.6	25.6	20.2	28.2	13.75	6.25	24	17.5
SD	24.9459	42.9802	20.6083	20.9523	21.5337	33.3542	35.6861	36.4801	28.8929	27.6622	39.6131	27.5	12.5	35.9258	20.2073
cis	144	142	143	184	331	484	890	1094	1609
	148	228	184	191	285	385	643	985	1553
	157	197	156	181	278	426	618	865	1315
	181	235	177	243	399	509	768	1211	1698
No.7	245	306	283	360	622	888	1449	1971	2842
Mean	175	221.6	188.6	231.8	383	538.4	873.6	1225.2	1803.4
SD	41.6833	59.7604	55.2476	75.9783	142.048	201.376	339.49	436.197	597.667

## Sheet: Fig2d
NCI-H446/huNOG
Tumor Vol. Change		(mm3)
YA116006H446+chemo_huNOG
days after inoculation	17	20	25	28	32	35	39	42	45	49
Vehicle	176	310	496	645	1167	1544
	198	342	622	888	1558	2474
	218	320	786	1238	1983	2755
	236	303	529	1030	1595	2442
No.1	254	410	774	1191	1777	2376
Mean	216.4	337	641.4	998.4	1616	2318.2
SD	30.705	43.382	134.762	241.133	302.496	456.377
ERY	154	126	77	52	57	74	62
	195	383	393	606	928	1324	1530
	229	403	550	838	1112	1504	1855
	240	414	199	166	70	74	75
No.2	253	385	499	595	878	1078	1553
Mean	214.2	342.2	343.6	451.4	609	810.8	1015
SD	39.9462	121.543	200.733	329.756	505.558	689.392	873.51
ERY+cispla	172	247	88	10	28	21	22	0	0	0
	182	288	125	103	136	132	183	237	289	416
	215	323	251	128	136	194	293	336	410	578
	239	367	166	56	52	49	19	46	48	62
No.3	250	295	133	103	79	85	139	177	209	233
Mean	211.6	304	152.6	80	86.2	96.2	131.2	159.2	191.2	257.8
SD	34.2096	44.486	61.606	47.0053	48.9101	68.6564	115.582	137.647	169.425	241.334
cispla	127	91	99	108	161	216	285	361	589
	208	313	282	401	561	762	1010	1575	1943
	233	293	262	296	429	598	773	1199	1327
	239	319	363	351	662	966	1191	1680	2314
No.5	253	352	348	360	567	787	949	1261	1710
Mean	212	273.6	270.8	303.2	476	665.8	841.6	1215.2	1576.6
SD	50.2295	104.258	105.094	115.359	194.638	283.276	345.139	519.017	658.304

## Sheet: Fig.2e
MKN45/T cell injected model
Tumor Vol. Change		(mm3)
TT415012HuNOG MKN45 ERY974 and Chemotherapy
Days / inoculation		13	17	21	24	28	31
Days / allocation		0	4	8	11	15	18
Vehicle	Control	163	242	461	668	943	1292
	Control	185	262	396	541	1046	1760
	Control	214	265	539	619	982	1301
	Control	234	361	597	645	1034	1395
No.1	Control	243	338	529	684	847	1076
Mean	Control	207.8	293.6	504.4	631.4	970.4	1364.8
SD	Control	33.5067	52.4242	77.4777	56.1632	80.4257	249.935
ERY974	ERY974	171	257	326	377	515	672
	ERY974	190	281	418	340	539	735
	ERY974	209	326	453	394	573	871
	ERY974	220	282	414	416	430	497
No.2	ERY974	236	361	458	583	820	1136
Mean	ERY974	205.2	301.4	413.8	422	575.4	782.2
SD	ERY974	25.4106	41.5969	52.9547	94.1939	146.585	239.15
XEL 431	XEL 431	155	255	359	334	367	412
	XEL 431	185	287	395	384	393	480
	XEL 431	208	298	461	510	537	622
	XEL 431	234	318	372	394	450	521
No.3	XEL 431	248	338	410	454	571	640
Mean	XEL 431	206	299.2	399.4	415.2	463.6	535
SD	XEL 431	37.3965	31.4754	39.7152	68.0235	88.633	96.1041
ERY + XEL 431	E + X431	169	256	340	242	149	134
	E + X431	186	269	319	228	153	141
	E + X431	196	295	410	293	198	182
	E + X431	229	328	359	222	180	161
No.6	E + X431	247	377	435	316	244	214
Mean	E + X431	205.4	305	372.6	260.2	184.8	166.4
SD	E + X431	31.9265	48.7596	48.5108	41.8832	38.713	32.5315

## Sheet: Fig.2f
MKN45/huNOG
Tumor Vol. Change		(mm3)
TT416010ERY974_HuNOG_MKN45_Efficacy
Days / inoculation		18	22	25	29	32	36	39	43	46	50
Days / allocation		0	4	7	11	14	18	21	25	28	32
Vehicle	Control	130	144	155	169	288	362	471	668	921	1012
	Control	167	203	277	339	395	569	764	892	959	1038
	Control	198	244	315	394	513	834	965	1215	1306	1690
	Control	206	301	383	464	563	745	992	1154	1253	1344
No.1	Control	229	309	403	459	516	647	746	815	942	1067
Mean	Control	186	240.2	306.6	365	455	631.4	787.6	948.8	1076.2	1230.2
SD	Control	38.3732	69.0703	98.817	121.006	112.069	180.738	209.627	230.731	187.015	289.635
ERY974	ERY974	154	171	182	185	191	233	262	306	399	538
	ERY974	166	205	249	262	263	328	361	422	482	615
	ERY974	173	227	332	355	394	636	763	843	968	1191
	ERY974	213	308	403	469	552	634	755	941	1047	1325
No.2	ERY974	214	250	363	367	410	460	538	499	628	737
Mean	ERY974	184	232.2	305.8	327.6	362	458.2	535.8	602.2	704.8	881.2
SD	ERY974	27.7759	51.4169	89.3851	108.323	140.062	180.408	226.492	275.512	289.58	354.393
Xeloda	Xeloda	152	158	185	208	263	296	390	474	581	704
	Xeloda	155	167	179	219	271	343	432	501	573	727
	Xeloda	195	218	257	293	390	488	596	759	832	932
	Xeloda	200	229	247	257	292	346	374	470	602	719
No.3	Xeloda	222	268	389	410	410	477	522	579	568	708
Mean	Xeloda	184.8	208	251.4	277.4	325.2	390	462.8	556.6	631.2	758
SD	Xeloda	30.343	45.6125	84.6097	81.3468	69.4601	86.8245	94.0489	121.327	112.999	97.6908
E + XEL	E + XEL	144	173	152	110	99	109	110	128	219	325
	E + XEL	162	171	198	200	171	105	136	173	240	323
	E + XEL	177	197	211	180	187	186	238	231	291	381
	E + XEL	203	215	262	242	202	210	273	301	399	559
No.6	E + XEL	233	279	272	196	209	168	214	248	283	407
Mean	E + XEL	183.8	207	219	185.6	173.6	155.6	194.2	216.2	286.4	399
SD	E + XEL	34.9814	44.1588	49.1223	48.0708	44.1905	46.822	68.9144	67.2064	69.6549	96.4883

## Sheet: Fig.3b
FPKM value (RNAseq)
CD3					CD45					CD4					CD8
vehicle	ERY974	Paclitaxel	ERY974 + paclitaxel		vehicle	ERY974	Paclitaxel	ERY974 + paclitaxel		vehicle	ERY974	Paclitaxel	ERY974 + paclitaxel		vehicle	ERY974	Paclitaxel	ERY974 + paclitaxel
0.642755	6.64952	3.07052	23.4858		1.1893	8.23924	6.13763	31.0831		0.346972	1.98571	1.57465	6.15419		0.244783	4.29918	0.869998	13.2861
0.658651	5.21171	6.35698	15.3925		0.979382	6.03509	8.42788	22.4223		0.405352	1.96758	2.65371	4.46256		0.211999	2.95682	2.83711	8.31047
0.19115	8.15996	0.527653	15.8922		0.612668	8.76969	2.23432	17.9156		0.112107	1.62101	0.268839	5.20396		0.060298	5.88474	0.119099	9.17882
0.240753	10.1885	0.460302	17.5664		0.553429	11.5532	1.06882	21.4171		0.154917	2.35916	0.207969	5.57622		0.064357	7.29239	0.088806	9.49296
0.215299	4.56631	4.82618	9.32349		0.552827	8.20169	12.8773	30.8985		0.090426	1.10368	1.50515	3.01991		0.109803	3.06644	3.1074	5.27496
1.18185	5.47322	4.37468	8.6669		1.93677	9.76691	13.058	11.3756		0.481676	2.0006	1.57831	2.55594		0.590923	3.0377	2.21307	5.58582
0.705225	1.46652	4.00824	17.0566		1.03934	2.23242	11.7816	46.3078		0.327426	0.385486	1.53635	5.74346		0.334295	0.963714	2.06849	8.81437
0.601649	6.68532	10.1239	14.4685		0.950976	8.71172	18.9266	45.2823		0.237688	2.53385	2.63867	4.48115		0.31568	3.9001	6.27356	8.22533
4.235	5.70917	3.36298	4.64128		3.48185	8.14614	17.4358	6.82353		1.39496	1.22682	1.97251	2.04454		2.61451	4.15808	1.03476	2.24572
2.75849	6.58165	4.68617	29.8712		3.49918	9.76193	11.0534	61.1044		0.939977	1.71651	1.86961	5.48681		1.54205	4.38692	2.46449	21.3348
GzmB/CD4T					GzmB/CD8T					PD-1/CD4T					PD-1/CD8T
vehicle	ERY974	Paclitaxel	ERY974 + paclitaxel		vehicle	ERY974	Paclitaxel	ERY974 + paclitaxel		vehicle	ERY974	Paclitaxel	ERY974 + paclitaxel		vehicle	ERY974	Paclitaxel	ERY974 + paclitaxel
0.001029	0.119524	0.012644	1.31971		0.024707	2.48265	0.271842	11.5593		0.032295	0.94803	1.07788	2.43967		0.071049	2.94112	2.44708	4.86615
0	0.102968	0.019655	0.5162		0.037422	1.71735	0.026207	8.04259		0.322773	1.8534	1.14942	2.33696		0.441951	2.93399	1.76703	5.24154
0	0.062303	0.016483	0.82971		0.003145	3.55297	0.016483	7.49062		0.242707	0.343585	1.07287	4.60636		0.306819	0.91902	1.73376	8.06113
0	0.137746	0.008288	0.740709		0.006137	4.34372	0.026937	7.76263		0.144841	2.36358	2.10016	3.41381		0.282255	3.73186	4.95423	7.27658
0.004306	0.155647	0.446689	0.698932		0.088273	2.646	2.79666	4.47053		1.24739	1.11819	0.679062	1.89469		2.35278	4.07342	0.468876	2.14308
0.064555	0.150547	0.360268	1.08078		0.441951	2.61617	1.73272	5.26987		0.706518	1.57368	1.20189	4.56658		1.38539	4.24791	2.076	20.3329
0.041214	0.050281	0.188825	1.61512		0.281632	0.849186	1.76809	7.32962
0.029711	0.478391	0.511578	1.09276		0.282255	3.46023	5.00808	6.38712
0.512321	0.115014	0.064673	0.363338		2.34721	3.55745	0.501213	1.86801
0.211956	0.276733	0.218526	1.26256		1.29324	3.94567	2.05172	17.8643

[truncated: 42 more sheets: Fig.3c, Fig.3e, Fig.5a, Fig.5c, Fig.5d, Fig.6b, Fig.6d, Fig.7a, Fig.7b, Fig.7c, Fig.7d, Fig.7e, Fig.7f, Fig.7g, Fig.7h, Fig.7i, Fig.7j, Fig.8b, Fig.8d, Fig.8e …]
